# Supplementary material for: Thoracoscopic approach for massive thymic hyperplasia in an infant: Case report and literature review
Source: Front Pediatr. 2023 Mar 1;11:1144384. doi: 10.3389/fped.2023.1144384 (PMC10014623; doi:10.3389/fped.2023.1144384)
Supplement: Supplementary file 1 [file Table1.xlsx]

## Sheet: Sheet1
Table 1 Previously reported cases of MTH in children aged <1 year of life
No.	Ref.	Sex	Age	Site	Clinical Features	LYMPH%	Weight	Thymus size	Treatment	Biopsy	Outcome （following-up reported）
1	Qin et al （1992）	M	9 mo	Left	Fever and respiratory distress	0.24	-	20×20×6cm	Surgical thimectomy	-	Asymptomatic at the discharge from hospital
2	Pan et al （1995）	F	10 mo	Right	Respiratory distress	-	7kg	233g 12.5×7.5×4cm	Surgical thimectomy	-	Asymptomatic(1 mo)
3	Regal et al （2007）	M	5 mo	Right	Respiratory distress	-	-	380g	Surgical thimectomy	Needle biopsy	Asymptomatic(2 y)
4	Lee et al (1996)	F	3 mo	Left	Fever and respiratory distress	0.79	-	-	Managed conservatively	Excisional biopsy	No change in thymus size, Asymptomatic(1 y)
5	Lee et al (1996)	M	11 mo	Left	Fever and upper respiratory distress	0.7	8kg	500g	Surgical thimectomy		Asymptomatic at the discharge from hospital
6	Gow et al (2003)	F	6 mo	Right	Respiratory symptoms	0.77	5.9kg	214g 13.5×11.1×1.6cm	Surgical thimectomy	Needle biopsy	Asymptomatic(1 y)
7	Lamesch et al (1982)	F	7 mo	Right	Respiratory distress	Normal	5.7kg	230g 18×11×8.5cm	1.Steriod (ineffective) 2.Surgical thimectomy	-	Asymptomatic(7 y)
8	Linegar et al (1993)	F	2 mo	-	Chest infection, Respiratory distress, Acute respiratory obstruction, Splenomegaly	0.76	3.6kg	220g	Surgical thimectomy	-	Asymptomatic(3 mo)
9	Sayed et al (2016)	M	3 mo	Right	Respiratory distress, Failure to thrive	0.88	3.5kg	219.7g 12×14×5	Surgical thimectomy	Needle biopsy	Diagnosis of BWS hepatic hemangiomaA
10	Obaro (1996)	M	5 mo	Both	Respiratory symptoms	30×10^9	5.2kg	3550g 15×11×4cm	1.Steriod ( a very minor decrease) 2.Surgical thimectomy	Needle biopsy	Asymptomatic(6 mo)
11	Tan et al (2010)	F	9 mo	Left	Fever and respiratory symptoms	0.816	8kg	200g 17.5×11×5cm	1.Steriod (unsuccessful) 2.Surgical thimectomy	Needle biopsy	Asymptomatic at the discharge from hospital
12	Woywodt et al (1999)	M	11 mo	Right	Pneumonia	-	-	550g 17×5×3cm	Surgical thimectomy	-	Asymptomatic(6 y)
13	Katz et al (1977)	M	7 mo	Right	Hepatomegaly	0.83	-	224g 9×8×6cm	Surgical thimectomy	-	Hypogammaglobulinemia 2 years after surgeryB
14	Weis et al (2017)	M	1 mo	Both	Respiratory insufficiency	-	-	200g 8.5×3.8×7.5cm	1.Steriod（ineffective） 2.Surgical thimectomy	Excisional biopsy	Recurrence and 2nd resction, Asymptomatic(1y)C
15	Yang et al (2021)	M	3 mo	Right	Respiratory distress	0.813	7kg	240g 17×11×4cm	Surgical thimectomy	Needle biopsy	Asymptomatic(1 y)
16	Our case index	M	4 mo	Both	Respiratory distress	0.81	6.3kg	308g 12×10×5cm	Surgical thimectomy	Needle biopsy	Asymptomatic(2 mo)
A: One patient was clinically diagnosed with MTH combined with Beckwith-Wiedemann syndrome. At follow-up he presented with hepatic hemangioma, which was treated conservatively. B: One patient developed hypogammaglobulinemia 2 years after surgery, but was reported as healthy. C: One patient presented with recurrence shortly after the initial surgery. A second surgical resection was performed again…
